# Supplementary material for: Synergy between Indoloquinolines and Ciprofloxacin: An Antibiofilm Strategy against Pseudomonas aeruginosa
Source: Antibiotics (Basel). 2021 Oct 4;10(10):1205. doi: 10.3390/antibiotics10101205 (PMC8532862; doi:10.3390/antibiotics10101205)
Supplement: Supplementary file 1 [file antibiotics-10-01205-s001.zip]

Archive with 1 entries (1 files):
- antibiotics-1381430-supplementary.pdf
